# Supplementary material for: In situ novel environment assay reveals acoustic exploration as a repeatable behavioral response in migratory bats
Source: Sci Rep. 2021 Apr 14;11:8174. doi: 10.1038/s41598-021-87588-y (PMC8046999; doi:10.1038/s41598-021-87588-y)
Supplement: Supplementary file 2 — Supplementary Information 2. [file 41598_2021_87588_MOESM2_ESM.xlsx]

## Sheet: Read me
Supplementary data file for
In situ novel environment assay reveals acoustic exploration as a repeatable behavioral response in migratory bats
Theresa Schabacker, Oliver Lindecke, Sofia Rizzi, Lara Marggraf, Gunārs Pētersons, Christian C. Voigt, Lysanne Snijders

## Sheet: Legend
Nr	Unique observation identifier
DataUse	Indication if observation (i.e. test) is valid (no premature emergence)
ID	Unique individual identifier based on ring colour and number
Replicate	Indicator of whether there are two valid test responses for the respective bat
Sex	Sex of the bat (Male or Female)
TestDateExact	Exact date of test, i.e. gate opens (dd-mm-yyyy)
Orientation	Indicator of whether the exploration assay took place before or after the orientation assessment
Test	the first or second exploration test for that particular bat
Forearm	Length of the lower arm in mm
Weight	Weight in grams
s.Food	Indicator if supplemental food was given (weight < 7 g)
Direction	the wind direction the start tube was facing
TestTimeExact	Exact time of test, i.e. gate opens (hh:mm:ss)
SunsetTime	Time of sunset
TimeSunsetRel	Exact start time relative to sunset
BodyOut	Indicator if the bat emerged with full body out during test (180 s)
HeadEL	Latency until the bat emerged with its head out of the tube (s)
BodyEL	Latency until the bat emerged with its body out of the tube (s)
EmDur	Duration between head and body emergence (s)
NrRooms	Total number of rooms visited by the bat
NrUnRooms	Total number of unique rooms visited by the bat
Headpokes	Total number of times the bat poked its head in another room
UpsideDown	Indicator of whether the bat was ever crawling upside down during the test
TotalSneezes	Total number of air puffs emitted by the bat since the start of the test
TotalCalls	Total number of echolocation calls since the start of the test (manually corrected)
TotalCallsAvi	Total number of echolocation calls since the start of the test as quantified by Avisoft
CallsBeforeHeadOut	Number of echolocation calls until the head emerged
CallsAfterHeadOut	Number of echolocation calls since the head emerged
CallsBeforeBodyOut	Number of echolocation calls until the body emerged
CallsAfterBodyOut	Number of echolocation calls since the body emerged

## Sheet: Data
Nr	DataUse	ID	Replicate	Sex	TestDateExact	Orientation	Test	Forearm	Weight	s.Food	Direction	TestTimeExact	SunsetTime	TimeSunsetRel	BodyOut	HeadEL	BodyEL	EmDur	NrRooms	NrUniqueRooms	Headpokes	UpsideDown	TotalSneezes	TotalCalls	TotalCallsAvi	CallsBeforeHeadOut	CallsAfterHeadOut	CallsBeforeBodyOut	CallsAfterBodyOut
1	YES	Y42	YES	F	2019-08-17	BEFORE	1	33.5	7.2	0	S	22:28:49	21:09:00	01:19:49	YES	48.751	53.608	4.857	9	7	1	0	10	1620	1447	78	1542	141	1479
3	YES	Y49	YES	F	2019-08-17	BEFORE	1	35	7.5	0	S	22:58:01	21:09:00	01:49:01	YES	33.363	38.692	5.329	3	3	6	0	9	1664		177	1487	245	1419
4	YES	Y56	YES	M	2019-08-17	BEFORE	1	32.6	6.6	1	S	23:05:47	21:09:00	01:56:47	YES	18.626	22.762	4.136	8	6	1	0	4	1690	1677	120	1570	191	1499
5	YES	Y67	YES	F	2019-08-17	BEFORE	1	35	7.9	0	S	23:12:27	21:09:00	02:03:27	YES	4.484	6.244	1.76	8	4	3	0	4	1549	1509	47	1502	70	1479
6	YES	Y40	YES	M	2019-08-17	BEFORE	1	35.1	8.1	0	S	23:19:35	21:09:00	02:10:35	YES	18.214	29.068	10.854	13	8	4	0	5	2054	2024	12	2042	146	1908
8	YES	Y53	YES	F	2019-08-17	BEFORE	1	34.8	7.3	0	S	23:35:48	21:09:00	02:26:48	YES	0.185	0.91	0.725	10	7	6	0	7	1464	1439	1	1463	7	1457
9	YES	Y43	YES	F	2019-08-17	BEFORE	1	33.1	8.1	0	S	23:42:43	21:09:00	02:33:43	YES	17.21	18.961	1.751	4	4	0	1	6	1310	1296	93	1217	123	1187
10	YES	Y52	YES	M	2019-08-17	BEFORE	1	34.1	6.9	1	S	23:51:28	21:09:00	02:42:28	YES	111.951	118.479	6.528	14	9	0	0	1	1753	1694	131	1622	203	1550
11	YES	Y76	YES	F	2019-08-18	BEFORE	1	34.6	7.3	0	S	1900-01-01 00:00:43	21:09:00	02:51:43	NO									85	81	85		85
12	YES	Y41	YES	M	2019-08-18	BEFORE	1	32	5.9	1	S	00:10:08	21:09:00	1900-01-23 03:01:08	YES	11.123	11.963	0.84	2	2	5	1	10	1057	1007	64	993	76	981
15	YES	Y51	YES	F	2019-08-18	BEFORE	1	34.4	7.4	0	S	00:35:42	21:09:00	1900-01-23 03:26:42	YES	52.004	54.411	2.407	23	9	1	0	3	1480	1354	38	1442	59	1421
16	YES	Y74	YES	F	2019-08-18	AFTER	1	34.1	6.0	1	N	01:38:08	21:09:00	1900-01-23 04:29:08	YES	57.235	64.675	7.44	1	1	6	1	10	1053	1020	58	995	143	910
17	YES	Y77	YES	M	2019-08-18	AFTER	1	35	7.6	0	N	01:50:29	21:09:00	1900-01-23 04:41:29	YES	0.597	8.879	8.282	11	9	3	0	8	1582	1542	3	1579	115	1467
18	YES	Y66	YES	M	2019-08-18	AFTER	1	33.8	6.9	1	N	01:59:57	21:09:00	1900-01-23 04:50:57	NO									261	249	261		261
19	YES	Y54	YES	F	2019-08-18	AFTER	1	36.1	7.4	0	N	02:10:07	21:09:00	1900-01-23 05:01:07	YES	98.116	101.879	3.763	2	2	1	1	4	1544	1531	150	1394	206	1338
21	YES	Y72	YES	F	2019-08-18	AFTER	1	34.6	7.9	0	N	02:48:09	21:09:00	1900-01-23 05:39:09	YES	23.641	28.2	4.559	4	4	0	1	6	572	571	0	572	35	537
22	YES	Y73	YES	F	2019-08-18	AFTER	1	33.4	8.3	0	N	02:59:54	21:09:00	1900-01-23 05:50:54	YES	45.844	50.158	4.314	1	1	0	0	0	686	672	72	614	126	560
23	YES	Y75	YES	M	2019-08-18	AFTER	1	32.9	6.9	1	N	03:10:16	21:09:00	1900-01-23 06:01:16	YES	87.119	89.045	1.926	6	5	0	0	9	1505	1504	257	1248	278	1227
24	YES	Y46	YES	F	2019-08-18	AFTER	1	34.7	8.8	0	N	03:20:25	21:09:00	1900-01-23 06:11:25	YES	83.156	86.519	3.363	18	9	0	0	1	1662	1662	105	1557	151	1511
25	YES	Y59	YES	M	2019-08-18	AFTER	1	33.6	7.1	0	N	03:30:17	21:09:00	1900-01-23 06:21:17	YES	95.516	99.474	3.958	17	9	1	0	1	1782	1782	37	1745	90	1692
26	YES	Y62	YES	M	2019-08-18	AFTER	1	34.4	6.9	1	N	03:52:32	21:09:00	1900-01-23 06:43:32	YES	86.759	90.846	4.087	4	4	0	0	1	794	794	69	725	131	663
27	YES	Y79	YES	F	2019-08-18	AFTER	1	34.2	7.4	0	N	04:04:44	21:09:00	1900-01-23 06:55:44	YES	0.838	2.038	1.2	12	8	0	0	4	1410	1393	14	1396	36	1374
28	YES	Y78	YES	F	2019-08-18	AFTER	1	35.3	8.4	0	N	04:15:29	21:09:00	1900-01-23 07:06:29	YES	43.682	47.52	3.838	19	6	0	0	2	1893	1885	94	1799	152	1741
29	YES	Y68	YES	M	2019-08-18	AFTER	1	33.1	6.7	1	N	04:26:44	21:09:00	1900-01-23 07:17:44	YES	123.239	132.001	8.762	9	8	0	0	1	1299	1299	154	1145	282	1017
30	YES	Y60	YES	F	2019-08-18	AFTER	1	34.9	8.3	0	N	04:37:28	21:09:00	1900-01-23 07:28:28	YES	3.841	20.041	16.2	15	7	0	1	16	1685	1685	41	1644	194	1491
31	YES	Y66	YES	M	2019-08-18	BEFORE	2	33.8	6.7	1	W	22:08:39	21:06:00	01:02:39	NO									249	249	249		249
32	YES	Y75	YES	M	2019-08-18	BEFORE	2	32.9	6.5	1	W	22:19:01	21:06:00	01:13:01	YES	72.399	76.664	4.265	3	2	2	0	13	1259	1258	125	1134	168	1091
33	YES	Y73	YES	F	2019-08-18	BEFORE	2	33.4	7.5	0	W	22:31:03	21:06:00	01:25:03	YES	44.374	63.725	19.351	1	1	0	0	8	482	480	57	425	179	303
34	YES	Y54	YES	F	2019-08-18	BEFORE	2	36.1	6.6	1	W	22:42:36	21:06:00	01:36:36	YES	80.075	89.681	9.606	3	3	1	1	2	783	771	13	770	85	698
35	YES	Y78	YES	F	2019-08-18	BEFORE	2	35.3	7.8	0	W	22:54:51	21:06:00	01:48:51	YES	0.624	3.899	3.275	2	1	1	1	8	550	541	7	543	46	504
36	YES	Y59	YES	M	2019-08-18	BEFORE	2	33.6	6.3	1	W	23:03:18	21:06:00	01:57:18	YES	1.728	7.192	5.464	11	6	2	0	3	1044	1040	2	1042	14	1030
37	YES	Y46	YES	F	2019-08-18	BEFORE	2	34.7	7.9	0	W	23:12:54	21:06:00	02:06:54	YES	2.465	4.036	1.571	25	9	0	0	7	1194	1192	22	1172	41	1153
38	YES	Y72	YES	F	2019-08-18	BEFORE	2	34.6	7.1	0	W	23:21:04	21:06:00	02:15:04	YES	3.283	18.531	15.248	7	6	0	1	7	387	378	0	387	4	383
39	YES	Y77	YES	M	2019-08-18	BEFORE	2	35	6.9	1	W	23:29:22	21:06:00	02:23:22	YES	8.148	11.25	3.102	9	6	0	0	1	1044	1033	5	1039	45	999
40	YES	Y74	YES	F	2019-08-18	BEFORE	2	34.1	5.7	1	W	23:40:23	21:06:00	02:34:23	YES	74.475	84.571	10.096	9	5	0	0	22	1082	1059	38	1044	117	965
41	YES	Y60	YES	F	2019-08-18	BEFORE	2	34.9	7.5	0	W	23:54:05	21:06:00	02:48:05	YES	2.02	2.577	0.557	9	7	1	0	4	1277	1273	3	1274	9	1268
43	YES	Y79	YES	F	2019-08-19	BEFORE	2	34.2	6.6	1	W	00:16:23	21:06:00	1900-01-23 03:10:23	YES	101.863	105.286	3.423	10	7	3	0	12	1445	1442	181	1264	220	1225
44	YES	Y68	YES	M	2019-08-19	BEFORE	2	33.1	6.3	1	W	00:28:06	21:06:00	1900-01-23 03:22:06	YES	16.844	20.053	3.209	8	5	1	0	6	1188	1188	14	1174	46	1142
45	YES	Y62	YES	M	2019-08-19	BEFORE	2	34.4	6.3	1	W	00:38:53	21:06:00	1900-01-23 03:32:53	YES	67.101	72.329	5.228	4	4	1	1	4	1322	1320	30	1292	93	1229
46	YES	Y43	YES	F	2019-08-19	AFTER	2	33.1	7.2	0	E	01:13:35	21:06:00	1900-01-23 04:07:35	YES	15.238	17.277	2.039	2	2	0	1	11	332	337	19	313	41	291
47	YES	Y42	YES	F	2019-08-19	AFTER	2	33.5	6.5	1	E	01:23:55	21:06:00	1900-01-23 04:17:55	YES	98.159	112.802	14.643	9	8	1	0	8	1687	1651	123	1564	306	1381
48	YES	Y67	YES	F	2019-08-19	AFTER	2	35	7.2	0	E	01:34:55	21:06:00	1900-01-23 04:28:55	YES	0.487	3.114	2.627	1	1	1	1	7	364	363	1	363	13	351
49	YES	Y41	YES	M	2019-08-19	AFTER	2	32	5.7	1	E	01:45:54	21:06:00	1900-01-23 04:39:54	YES	25.317	28.92	3.603	13	8	2	0	5	1185	1183	21	1164	54	1131
50	YES	Y56	YES	M	2019-08-19	AFTER	2	32.6	6.2	1	E	01:55:40	21:06:00	1900-01-23 04:49:40	YES	49.798	90.597	40.799	2	2	0	0	6	1343	1343	79	1264	251	1092
51	YES	Y40	YES	M	2019-08-19	AFTER	2	35.1	7.3	0	E	02:09:58	21:06:00	1900-01-23 05:03:58	YES	0.242	10.321	10.079	8	7	0	0	6	1305	1300	2	1303	18	1287
52	YES	Y52	YES	M	2019-08-19	AFTER	2	34.1	6.6	1	E	02:21:49	21:06:00	1900-01-23 05:15:49	YES	55.2	64.686	9.486	11	7	2	0	9	1223	1221	15	1208	71	1152
53	YES	Y53	YES	F	2019-08-19	AFTER	2	34.8	6.5	1	E	02:33:03	21:06:00	1900-01-23 05:27:03	YES	17.038	131.157	114.119	1	1	1	1	2	338	337	4	334	168	170
54	YES	Y49	YES	F	2019-08-19	AFTER	2	35	6.7	1	E	02:46:18	21:06:00	1900-01-23 05:40:18	NO									42	43	42		42
55	YES	Y76	YES	F	2019-08-19	AFTER	2	34.6	6.6	1	E	02:57:19	21:06:00	1900-01-23 05:51:19	NO									36	36	36		36
56	YES	Y51	YES	F	2019-08-19	AFTER	2	34.4	6.6	1	E	03:08:24	21:06:00	1900-01-23 06:02:24	YES	92.643	95.284	2.641	22	8	1	0	3	1175	1094	39	1136	62	1113
57	YES	Y108	YES	M	2019-08-19	BEFORE	1	34.5	7.8	0	E	22:19:31	21:04:00	01:15:31	NO									0	0	0		0
58	YES	Y119	YES	F	2019-08-19	BEFORE	1	34.5	7.6	0	E	22:40:21	21:04:00	01:36:21	YES	11.518	14.28	2.762	16	7	2	0	4	1842	1822	24	1818	74	1768
59	YES	Y58	YES	M	2019-08-19	BEFORE	1	34.4	7.7	0	E	22:50:58	21:04:00	01:46:58	NO									178	178	178		178
60	YES	Y101	YES	F	2019-08-19	BEFORE	1	35.3	8.4	0	E	23:00:34	21:04:00	01:56:34	YES	21.481	56.396	34.915	8	5	1	0	13	1592	1592	0	1592	107	1485
61	YES	Y87	YES	F	2019-08-19	BEFORE	1	34.3	7.3	0	E	23:10:08	21:04:00	02:06:08	YES	22.081	26.762	4.681	6	6	2	0	3	1672	1670	8	1664	80	1592
62	YES	Y80	YES	M	2019-08-19	BEFORE	1	32.6	6.8	1	E	23:19:40	21:04:00	02:15:40	YES	52.555	59.28	6.725	7	5	2	0	3	1917	1911	183	1734	275	1642
63	YES	Y113	YES	M	2019-08-19	BEFORE	1	33	6.5	1	E	23:29:56	21:04:00	02:25:56	YES	24.121	29.04	4.919	19	7	1	0	7	1931	1931	46	1885	120	1811
64	YES	Y61	YES	F	2019-08-19	BEFORE	1	34.6	6.7	1	E	23:39:04	21:04:00	02:35:04	YES	36.957	49.075	12.118	15	9	2	0	4	2397	2361	55	2342	270	2127
66	YES	Y94	YES	F	2019-08-20	BEFORE	1	34.3	6.9	1	E	00:01:09	21:04:00	1900-01-23 02:57:09	YES	21.003	24.365	3.362	11	8	2	0	2	1644	1642	1	1643	28	1616
68	YES	Y48	YES	F	2019-08-20	BEFORE	1	34.1	9.1	0	E	00:28:31	21:04:00	1900-01-23 03:24:31	YES	24.602	61.328	36.726	7	4	3	0	4	1860	1859	71	1789	288	1572
69	YES	Y103	YES	F	2019-08-20	BEFORE	1	35	9.1	0	E	00:41:17	21:04:00	1900-01-23 03:37:17	NO	26.64								351	329	351		351
70	YES	Y110	YES	M	2019-08-20	BEFORE	1	32.9	6.6	1	E	00:51:12	21:04:00	1900-01-23 03:47:12	NO									216	216	216		216
71	YES	Y111	YES	M	2019-08-20	BEFORE	1	32.5	7.4	0	E	01:00:31	21:04:00	1900-01-23 03:56:31	YES	146.753	161.756	15.003	11	6	4	0	7	2439	2438	478	1961	690	1749
73	YES	Y105	YES	F	2019-08-20	AFTER	1	33	7.1	0	W	02:03:27	21:04:00	1900-01-23 04:59:27	YES	8.974	22.298	13.324	12	7	4	0	1	1442	1440	0	1442	100	1342
74	YES	Y109	YES	F	2019-08-20	AFTER	1	34.2	7.5	0	W	02:13:40	21:04:00	1900-01-23 05:09:40	YES	85.928	93.099	7.171	1	1	2	0	3	1085	1082	201	884	298	787
75	YES	Y99	YES	M	2019-08-20	AFTER	1	34.1	7.0	0	W	02:28:45	21:04:00	1900-01-23 05:24:45	YES	13.199	26.326	13.127	12	6	3	0	1	1510	1509	30	1480	157	1353
76	YES	Y115	YES	F	2019-08-20	AFTER	1	33.6	7.3	0	W	02:38:10	21:04:00	1900-01-23 05:34:10	YES	27.428	32.797	5.369	17	7	3	0	6	1637	1629	37	1600	110	1527
77	YES	Y88	YES	F	2019-08-20	AFTER	1	33.6	7.2	0	W	02:49:03	21:04:00	1900-01-23 05:45:03	YES	86.982	92.804	5.822	14	7	2	0	11	1821	1820	69	1752	142	1679
78	YES	Y64	YES	M	2019-08-20	AFTER	1	33.2	6.3	1	W	03:00:00	21:04:00	1900-01-23 05:56:00	YES	0.799	50.631	49.832	1	1	4	1	5	769	769	8	761	134	635
79	YES	Y81	YES	M	2019-08-20	AFTER	1	33.1	7.6	0	W	03:11:57	21:04:00	1900-01-23 06:07:57	YES	33.376	72.88	39.504	11	8	2	0	3	1972	1971	37	1935	180	1792
80	YES	Y92	YES	F	2019-08-20	AFTER	1	34.5	7.3	0	W	03:23:25	21:04:00	1900-01-23 06:19:25	YES	50.325	58.221	7.896	22	9	1	0	7	1514	1483	19	1495	101	1413
81	YES	Y91	YES	M	2019-08-20	AFTER	1	35	7.0	0	W	03:35:06	21:04:00	1900-01-23 06:31:06	YES	59.051	74.052	15.001	16	8	0	0	11	1934	1932	25	1909	152	1782
82	YES	Y97	YES	M	2019-08-20	AFTER	1	34.1	6.9	1	W	03:46:51	21:04:00	1900-01-23 06:42:51	NO	96.68								45	45	45		45
83	YES	Y63	YES	F	2019-08-20	AFTER	1	35.5	7.8	0	W	03:56:39	21:04:00	1900-01-23 06:52:39	YES	43.4	48.699	5.299	10	9	1	0	6	872	874	2	870	28	844
84	YES	Y107	YES	F	2019-08-20	AFTER	1	35.2	9.0	0	W	04:07:19	21:04:00	1900-01-23 07:03:19	NO									10	11	10		10
85	YES	Y89	YES	F	2019-08-20	AFTER	1	34.6	7.8	0	W	04:16:23	21:04:00	1900-01-23 07:12:23	YES	73.15	83.325	10.175	7	4	1	0	1	1311	1311	142	1169	261	1050
86	YES	Y83	YES	F	2019-08-20	AFTER	1	34.6	7.4	0	W	04:27:18	21:04:00	1900-01-23 07:23:18	NO	98.89								388	388	388		388
87	YES	Y91	YES	M	2019-08-20	BEFORE	2	35	6.9	1	N	22:12:40	21:02:00	01:10:40	YES	72.36	102.714	30.354	1	1	0	0	9	450	450	0	450	101	349
88	YES	Y107	YES	F	2019-08-20	BEFORE	2	35.2	8.0	0	N	22:09:05	21:02:00	01:07:05	NO									99	93	99		99
89	YES	Y109	YES	F	2019-08-20	BEFORE	2	34.2	7.1	0	N	22:37:40	21:02:00	01:35:40	YES	3.84	8.519	4.679	13	7	0	0	5	1491	1489	33	1458	96	1395
90	YES	Y63	YES	F	2019-08-20	BEFORE	2	35.5	7.2	0	N	22:47:08	21:02:00	01:45:08	NO	60.363								13	13	13		13
91	YES	Y88	YES	F	2019-08-20	BEFORE	2	33.6	6.6	1	N	22:58:02	21:02:00	01:56:02	NO									147	147	147		147
92	YES	Y105	YES	F	2019-08-20	BEFORE	2	33	6.4	1	N	23:10:25	21:02:00	02:08:25	YES	6.959	14.879	7.92	12	6	1	0	2	937	936	0	937	10	927
93	YES	Y89	YES	F	2019-08-20	BEFORE	2	34.6	7.1	0	N	23:20:03	21:02:00	02:18:03	NO									312	307	312		312
94	YES	Y99	YES	M	2019-08-20	BEFORE	2	34.1	6.4	1	N	23:32:11	21:02:00	02:30:11	YES	44.524	53.283	8.759	9	3	1	1	0	865	862	6	859	25	840
95	YES	Y83	YES	F	2019-08-20	BEFORE	2	34.6	6.8	1	N	23:45:06	21:02:00	02:43:06	YES	107.765	146.996	39.231	1	1	3	1	2	1550	1549	237	1313	572	978
96	YES	Y81	YES	M	2019-08-20	BEFORE	2	33.1	7.2	0	N	23:58:29	21:02:00	02:56:29	YES	7.675	9.957	2.282	11	6	0	0	1	1479	1478	4	1475	22	1457
97	YES	Y92	YES	F	2019-08-21	BEFORE	2	34.5	6.9	1	N	00:06:54	21:02:00	1900-01-23 03:04:54	YES	53.874	56.275	2.401	11	5	0	0	11	1233	1233	89	1144	114	1119
98	YES	Y64	YES	M	2019-08-21	BEFORE	2	33.2	6.0	1	N	00:16:59	21:02:00	1900-01-23 03:14:59	YES	33.242	39.72	6.478	2	2	0	1	1	278	278	40	238	106	172
100	YES	Y115	YES	F	2019-08-21	BEFORE	2	33.6	6.6	1	N	00:44:04	21:02:00	1900-01-23 03:42:04	YES	109.679	119.16	9.481	1	1	1	1	5	297	289	46	251	90	207
101	YES	Y97	YES	M	2019-08-21	BEFORE	2	34.1	6.7	1	N	00:59:03	21:02:00	1900-01-23 03:57:03	YES	57.6	111.361	53.761	1	1	0	1	5	663	660	40	623	164	499
102	YES	Y113	YES	M	2019-08-21	AFTER	2	33	6.1	1	N	01:29:41	21:02:00	1900-01-23 04:27:41	YES	15.12	15.838	0.718	23	9	0	0	2	1692	1693	16	1676	24	1668
103	YES	Y80	YES	M	2019-08-21	AFTER	2	32.6	6.3	1	N	01:39:28	21:02:00	1900-01-23 04:37:28	YES	2.517	7.078	4.561	10	5	1	1	7	1231	1229	15	1216	62	1169
104	YES	Y108	YES	M	2019-08-21	AFTER	2	34.5	7.3	0	N	01:50:09	21:02:00	1900-01-23 04:48:09	YES	67.084	71.643	4.559	11	6	3	0	1	1559	1558	11	1548	79	1480
106	YES	Y101	YES	F	2019-08-21	AFTER	2	35.3	7.5	0	N	02:10:44	21:02:00	1900-01-23 05:08:44	YES	69.952	74.755	4.803	11	7	1	0	11	1231	1232	11	1220	45	1186
107	YES	Y48	YES	F	2019-08-21	AFTER	2	34.1	8.3	0	S	02:24:59	21:02:00	1900-01-23 05:22:59	YES	43.321	48.963	5.642	11	5	1	1	10	1215	1219	53	1162	100	1115
108	YES	Y103	YES	F	2019-08-21	AFTER	2	35	8.4	0	S	02:35:56	21:02:00	1900-01-23 05:33:56	YES	12.743	39.368	26.625	11	7	6	0	12	1732	1711	37	1695	271	1461
109	YES	Y110	YES	M	2019-08-21	AFTER	2	32.9	6.2	1	S	02:46:55	21:02:00	1900-01-23 05:44:55	NO									73	73	73		73
110	YES	Y94	YES	F	2019-08-21	AFTER	2	34.3	6.2	1	S	03:00:12	21:02:00	1900-01-23 05:58:12	NO									99	100	99		99
112	YES	Y61	YES	F	2019-08-21	AFTER	2	34.6	6.9	1	S	03:20:26	21:02:00	1900-01-23 06:18:26	YES	14.925	18.713	3.788	3	2	0	1	10	769	710	7	762	25	744
113	YES	Y87	YES	F	2019-08-21	AFTER	2	34.3	6.5	1	S	03:30:40	21:02:00	1900-01-23 06:28:40	YES	13.976	15.278	1.302	14	7	1	0	6	1148	1143	24	1124	33	1115
114	YES	Y58	YES	M	2019-08-21	AFTER	2	34.4	7.1	0	S	03:39:33	21:02:00	1900-01-23 06:37:33	YES	1.76	4.609	2.849	1	1	3	0	8	1125	1086	23	1102	60	1065
115	YES	Y119	YES	F	2019-08-21	AFTER	2	34.5	7.0	0	S	03:48:25	21:02:00	1900-01-23 06:46:25	YES	6.527	7.625	1.098	9	7	0	0	6	1333	1326	53	1280	66	1267
116	YES	Y111	YES	M	2019-08-21	AFTER	2	32.5	6.9	1	S	03:56:57	21:02:00	1900-01-23 06:54:57	NO									101	101	101		101
2	YES	Y70	NO	F	2019-08-17	BEFORE	1	34.2	7.5	0	S	22:49:22	21:09:00	01:40:22	YES	13.802	38.726	24.924	3	2	0	0	5	855		9	846	148	707
7	YES	Y50	NO	M	2019-08-17	BEFORE	1	34.6	6.9	1	S	23:27:40	21:09:00	02:18:40	YES	59.954	63.829	3.875	17	7	1	0	3	2224	2159	162	2062	235	1989
13	YES	Y45	NO	F	2019-08-18	BEFORE	1	35.1	7.0	0	S	00:18:17	21:09:00	1900-01-23 03:09:17	NO									0	0	0		0
14	YES	Y55	NO	M	2019-08-18	BEFORE	1	34.2	6.8	1	S	00:26:59	21:09:00	1900-01-23 03:17:59	YES	80.937	83.264	2.327	6	3	7	0	4	1635	1560	257	1378	294	1341
65	YES	Y93	NO	M	2019-08-19	BEFORE	1	33.2	7.5	0	E	23:50:09	21:04:00	02:46:09	YES	41.517	61.677	20.16	3	3	0	1	11	1724	1717	81	1643	315	1409
72	YES	Y117	NO	M	2019-08-20	AFTER	1	32.8	7.0	0	W	01:53:17	21:04:00	1900-01-23 04:49:17	YES	1.112	2.488	1.376	16	9	1	0	2	1518	1518	14	1504	34	1484
105	YES	Y112	NO	F	2019-08-21	AFTER	2	34.1	7.8	0	N	02:02:04	21:02:00	1900-01-23 05:00:04	YES	1.797	4.439	2.642	5	3	0	0	6	547	544	3	544	11	536
20	NO	Y44	NO	M	2019-08-18	AFTER	1	33.8	6.5	1	N	02:27:44	21:09:00	1900-01-23 05:18:44	YES
42	NO	Y44	NO	M	2019-08-19	BEFORE	2	33.8	6.1	1	W	00:04:35	21:06:00	1900-01-23 02:58:35	YES
67	NO	Y112	NO	F	2019-08-20	BEFORE	1	34.1	8.4	0	E	00:16:22	21:04:00	1900-01-23 03:12:22	YES
99	NO	Y117	NO	M	2019-08-21	BEFORE	2	32.8	6.6	1	N	00:30:30	21:02:00	1900-01-23 03:28:30	NO
111	NO	Y93	NO	M	2019-08-21	AFTER	2	33.2	6.9	1	S	03:10:46	21:02:00	1900-01-23 06:08:46	NO
